# Supplementary material for: High capacity reversible data hiding with interpolation and adaptive embedding
Source: PLoS One. 2019 Mar 6;14(3):e0212093. doi: 10.1371/journal.pone.0212093 (PMC6402661; doi:10.1371/journal.pone.0212093)
Supplement: S1 File — The given MATLAB scripts execute the proposed scheme with a set of given inputs, and write the statistical performance (in a Microsoft Excel file) and output images of the scheme. (ZIP) [file pone.0212093.s001.zip]

Archive with 21 entries (21 files):
- allpolate_quad.m
- data.mat
- embednowXOR.m
- fullXORemb.m
- Main.m
- qinterpol.m
- Readme.txt
- Result/All_quad_XOR_T=5.xlsx
- Result/All_quad_XOR_T=6.xlsx
- Result/Barbara_quad.tif
- Result/Barbara_quad_XOR_T=5.mat
- Result/Barbara_quad_XOR_T=5.tif
- Result/Barbara_quad_XOR_T=6.mat
- Result/Barbara_quad_XOR_T=6.tif
- Result/Lena_quad.tif
- Result/Lena_quad_XOR_T=5.mat
- Result/Lena_quad_XOR_T=5.tif
- Result/Lena_quad_XOR_T=6.mat
- Result/Lena_quad_XOR_T=6.tif
- Test-image/Barbara.tif
- Test-image/Lena.tif
