# Supplementary material for: High capacity reversible data hiding with interpolation and adaptive embedding
Source: PLoS One. 2019 Mar 6;14(3):e0212093. doi: 10.1371/journal.pone.0212093 (PMC6402661; doi:10.1371/journal.pone.0212093)
Supplement: S1 File — The given MATLAB scripts execute the proposed scheme with a set of given inputs, and write the statistical performance (in a Microsoft Excel file) and output images of the scheme. (ZIP) [file pone.0212093.s001.zip › allpolate_quad.m]

function C = allpolate_quad(Cb)  
%%% takes the upscaled image and results the final interpolated image

        %% positions for original pixels in a five pixel block
        p(1) = 1;
        q(1) = 3;
        r(1) = 5;
       
        C= Cb;
        [M1 N1]= size(Cb);

    %% HPOLATE 
    %%(Interpolation in the horizontal directional five pixels overlapping blocks)
            for i= 1:2:M1-1
             for j=2:2:N1-4;       
                p(2) = Cb(i,j-1);
                q(2) = Cb(i, j+1);
                r(2) = Cb(i, j+3);
                C(i,j) = qinterpol(2, p, q, r); 
                %%% generalized function with quadratic interpolation for 1st interpolated pixel in a five pixel block
             end
            end

            for i= 1:2:M1-1
              j= N1-2;       
                p(2) = Cb(i,j-3);
                q(2) = Cb(i, j-1);
                r(2) = Cb(i, j+1);
                C(i,j) = qinterpol(4, p, q, r); 
                %%% generalized function with quadratic interpolation for 2nd interpolated pixel in a five pixel block
            end
   
    %% VPOLATE
       %%(Interpolation in the vertical directional five pixels overlapping blocks)
            for i=2:2:M1-4;
            for j= 1:2:N1-1      
                p(2) = Cb(i-1, j);
                q(2) = Cb(i+1, j);
                r(2) = Cb(i+3, j);
                C(i,j) = qinterpol(2, p, q, r); 
            end
            end

             i=M1-2;
             for j= 1:2:N1-1 

                p(2) = Cb(i-3, j);
                q(2) = Cb(i-1, j);
                r(2) = Cb(i+1, j);
                C(i,j) = qinterpol(4, p, q, r); 
             end
        
    %% DPOLATE
       %%(Interpolation in the diagonal directional five pixels overlapping blocks)
            for i=2:2:M1-4
                for j=2:2:N1-4;

            p(2) = Cb(i-1, j-1);
            q(2) = Cb(i+1, j+1);
            r(2) = Cb(i+3, j+3);    
            C(i,j) = qinterpol(2, p, q, r);
                end
            end


            j= N1-2; 
            for i= 2:2: M1-4;
            p(2) = Cb(i-1, j+1);
            q(2) = Cb(i+1, j-1);
            r(2) = Cb(i+3, j-3);    
            C(i,j) = qinterpol(2, p, q, r);
            end


            i= M1-2; 
            for j= 2:2: N1-4;
            p(2) = Cb(i-3, j+3);
            q(2) = Cb(i-1, j+1);
            r(2) = Cb(i+1, j-1);    
            C(i,j) = qinterpol(4, p, q, r);
            end


            i= M1-2; j= N1-2;
            p(2) = Cb(i-3, j-3);
            q(2) = Cb(i-1, j-1);
            r(2) = Cb(i+1, j+1);    
            C(i,j) = qinterpol(4, p, q, r);
    
     C(:, N1)= C(:,N1-1);
     C(M1, :)= C(M1-1,:);
end
