# Supplementary material for: High capacity reversible data hiding with interpolation and adaptive embedding
Source: PLoS One. 2019 Mar 6;14(3):e0212093. doi: 10.1371/journal.pone.0212093 (PMC6402661; doi:10.1371/journal.pone.0212093)
Supplement: S1 File — The given MATLAB scripts execute the proposed scheme with a set of given inputs, and write the statistical performance (in a Microsoft Excel file) and output images of the scheme. (ZIP) [file pone.0212093.s001.zip › embednowXOR.m]

function [yem, newstart]= embednowXOR(y, data, start, T)
                %%% the generalized function for embedding
                %%% data in a particular pixel y utilizing T

 %% finding the value of n 
        if y > 1                    
            n=ceil(log2(round(y)));       %y is a pixel used for embedding
        else
            n= 1;
        end
     
%% finding the value of no of embeddable bits
         if n <= 1+T
             nemb=2; 
         else
             nemb= n-T;             %  if n > 1+T
         end    
    
%% extracting nemb bits of y 
        A=bitget(uint8(y),nemb:-1:1,'uint8');
        temp= num2str(A);
        temp(isspace(temp))='';
        A= bin2dec(temp);

%% nemb bit data 'd'
        databit= data(start:1:(start+nemb-1));
        tempdbit= num2str(databit);
        tempdbit(isspace(tempdbit))='';
        d= bin2dec(tempdbit);
         %  complementing d
        d_bar= 2^(n-T)-d-1 ;  
    
%% nemb bit of y and nemb bit of data by XOR
        X= bitxor(uint8(A),uint8(d), 'uint8');
        X_bar= bitxor(uint8(A),uint8(d_bar), 'uint8');
    
%% reseting the nemb LSBs of y and get a decimal value ZZ. 
         for L= 1:1:nemb
             y= uint8(y);
            y=bitset(y,L,0);
            yreset=y;
         end
      
 %% embedding d or d_bar into y
        yd= yreset+d;
        yd_bar= yreset+d_bar;

 %%  choosing between yd or yd_bar
        if X <= X_bar
            yem= yd;
        else 
            yem= yd_bar;
        end

   newstart= start+nemb ;     %%%start position in DATA for embedding in the next pixel

end
