# Supplementary material for: High capacity reversible data hiding with interpolation and adaptive embedding
Source: PLoS One. 2019 Mar 6;14(3):e0212093. doi: 10.1371/journal.pone.0212093 (PMC6402661; doi:10.1371/journal.pone.0212093)
Supplement: S1 File — The given MATLAB scripts execute the proposed scheme with a set of given inputs, and write the statistical performance (in a Microsoft Excel file) and output images of the scheme. (ZIP) [file pone.0212093.s001.zip › fullXORemb.m]

function [Iemb, cap, bpp, start] = fullXORemb(C, data, T)
%%% Embedding function resulting final embedded image and embedding capacity

start= 1;  %%% start position of binary data to be embedded
[M, N]= size(C);
Iemb= C;
    for i= 1:1:M
        if mod(i,2) ~= 0
            for j= 2:2:N
                [Iemb(i,j), start]= embednowXOR(C(i,j), data, start, T);
                %%% "embednowXOR" is the generalized function for embedding
                %%% data in a particular pixel C(i,j) utilizing T
            end
        else 
            for j=1:1:N
                [Iemb(i,j), start]= embednowXOR(C(i,j), data, start, T);
            end
        end
    end
    
    %% Embedding capacity and bpp
cap = start; 
bpp = cap/ (M*N);
end
