# Supplementary material for: High capacity reversible data hiding with interpolation and adaptive embedding
Source: PLoS One. 2019 Mar 6;14(3):e0212093. doi: 10.1371/journal.pone.0212093 (PMC6402661; doi:10.1371/journal.pone.0212093)
Supplement: S1 File — The given MATLAB scripts execute the proposed scheme with a set of given inputs, and write the statistical performance (in a Microsoft Excel file) and output images of the scheme. (ZIP) [file pone.0212093.s001.zip › Main.m]

clc
clear all
close all

path = strcat(cd, '\Test-image\');  %The test images are in the Folder named "Test-image" of the current directory
pathresult = strcat(cd, '\Result\'); %The results will be saved in the Folder named "Result" of the current directory
contents = dir(path); 

load data;     % Load DATA, a binary bit-stream, which is to be embedded
Tinp = inputdlg('Enter the value of T:',...
             'Capacity control parameter', [1 50]);  % Input the value of the capacity control parameter
T = str2num(Tinp{1});


Method = []; % initializing an empty array to store the names for embedding method with T
    for k=1:numel(contents)-2
        filename = contents(k+2).name;
        Im= imread(filename);   %Original Test input image
        
        [M,N]= size(Im);

    %% Interpolation
        Cb= zeros(2*M, 2*N);    

        for i= 1: 1: M
            for j= 1 : 1 : N
                Cb(2*i-1,2*j-1)= Im(i, j);  %%% initial upsampling with interleaving zero pixels
            end 
        end


       C = allpolate_quad(uint8(Cb));   %%%Interpolation function for obtaining final interpolated image
       C= double(C);


    %% XOR Embedding without flag
            emb=tic; 
            [Iemb, Cap(k), bpp(k)] = fullXORemb(C, data, T);  
                  %%% Embedding function resulting final embedded image and embedding capacity
            Temb(k)= toc(emb);
            
            
    %% Calculating Performance Metrics
            psnrEMB(k) = PSNR(C, Iemb); %peak signal to noise ratio
            ssimEMB(k) = ssim(C, Iemb); %Structural similarity

            
    %% Saving the output images
            [pathx, fname, extx]=fileparts(strcat(path, filename));
            imwrite(uint8(C),strcat(pathresult, fname,'_quad','.tif'));    %Saves the interpolated image as tif file
            imwrite(uint8(Iemb),strcat(pathresult, fname,'_quad_XOR_T=',num2str(T),'.tif')); %Saves the embedded image as tif file
              
            
    %% mat file writing
             mfname = [fname,'_quad_XOR_T=',num2str(T),'.mat' ];
             save([pathresult mfname])      
             Temp = string(strcat(fname,'_quad_XOR_T=',num2str(T)));
               

            %%% listing the image names in 'image_Name'
            if k==1
               image_Name = Temp;
            else
               image_Name = [image_Name;Temp];
            end
    end
       
    
        %%% Tranposing the array of the metrics values
            psnrEMB = psnrEMB';
            ssimEMB = ssimEMB';
            Cap  = Cap';
            bpp = bpp';
        
    %% for recording the results in excel file
        xlfname = [pathresult,'All_quad_XOR_T=',num2str(T),'.xlsx' ];
        Tprop = table(image_Name, Cap, bpp, psnrEMB, ssimEMB);
        writetable(Tprop, xlfname, 'Sheet', 1, 'WriteVariableNames', 1);
        
fprintf(' %s complted \n', T);    

    
