# Supplementary material for: High capacity reversible data hiding with interpolation and adaptive embedding
Source: PLoS One. 2019 Mar 6;14(3):e0212093. doi: 10.1371/journal.pone.0212093 (PMC6402661; doi:10.1371/journal.pone.0212093)
Supplement: S1 File — The given MATLAB scripts execute the proposed scheme with a set of given inputs, and write the statistical performance (in a Microsoft Excel file) and output images of the scheme. (ZIP) [file pone.0212093.s001.zip › qinterpol.m]

function y=qinterpol(id, p1,p2,p3)  %% function for quadratic/parabolic interpolation

A= [p1(1)^2, p1(1), 1; p2(1)^2, p2(1), 1; p3(1)^2, p3(1), 1]; %% Matrix of the set of parabolic equations 

coef = A\[p1(2);p2(2);p3(2)];  %% Coefficients of the parabolic equations

y = coef(1)*id^2+coef(2)*id+coef(3); %% Unkhown or interpolated value of the pixel at position id
end
