# Supplementary material for: High capacity reversible data hiding with interpolation and adaptive embedding
Source: PLoS One. 2019 Mar 6;14(3):e0212093. doi: 10.1371/journal.pone.0212093 (PMC6402661; doi:10.1371/journal.pone.0212093)
Supplement: S1 File — The given MATLAB scripts execute the proposed scheme with a set of given inputs, and write the statistical performance (in a Microsoft Excel file) and output images of the scheme. (ZIP) [file pone.0212093.s001.zip › Readme.txt]

This illustrates the implementation of the proposed IRDH scheme.

The Main.m is the main Matlab script. 
This function that embeds the given data-bits (data.m) into an input image in the 'Test-image' 
folder. The up-sampled and embedded images and the results are 
stored in the 'Result' folder.

The embednowXOR.m embeds pixel wise and envoked in the fullXORemb.m script.
The qinterpol.m computes one interpolated pixel from three known pixels.

Steps:
    1. grayscale test images are to be stored in the 'Test-image' folder. 
       Two images are given as an example.
    2. Run the Main.m from MATLAB and give the value of T (the capacity 
       control parameter). 
    3. Respective embedded images, interpolated images and results will be 
       automatically stored in the 'Result' folder for the given value of T.
    4. Repeat the test with different T for the test images again. 
    5. Compile the results from the excel files.

Further correspondance can be made: h.nyeem@eece.mist.ac.bd
 
