# Supplementary material for: High capacity reversible data hiding with interpolation and adaptive embedding
Source: PLoS One. 2019 Mar 6;14(3):e0212093. doi: 10.1371/journal.pone.0212093 (PMC6402661; doi:10.1371/journal.pone.0212093)
Supplement: S1 File — The given MATLAB scripts execute the proposed scheme with a set of given inputs, and write the statistical performance (in a Microsoft Excel file) and output images of the scheme. (ZIP) [file pone.0212093.s001.zip › Result/All_quad_XOR_T=5.xlsx]

## Sheet: Sheet1
image_Name	Cap	bpp	psnrEMB	ssimEMB
Barbara_quad_XOR_T=5	432329	1.6492	48.6825	0.9704
Lena_quad_XOR_T=5	460046	1.75494	47.8608	0.938592
